# Supplementary material for: Impact of Glutenin/Gliadin Ratio and Maltodextrin on Structural and Functional Properties of Soy Protein Isolate–Wheat Gluten Protein Composite Gel
Source: Gels. 2025 Nov 16;11(11):916. doi: 10.3390/gels11110916 (PMC12651960; doi:10.3390/gels11110916)
Supplement: Supplementary file 1 [file gels-11-00916-s001.zip]

Archive with 1 entries (1 files):
- gels-3971427-supplementary.pdf
